# Supplementary material for: Tribological Behavior of Cotton Fabric/Phenolic Resin Laminated Composites Reinforced with Two-Dimensional Materials
Source: Polymers (Basel). 2023 Nov 18;15(22):4454. doi: 10.3390/polym15224454 (PMC10675720; doi:10.3390/polym15224454)
Supplement: Supplementary file 1 [file polymers-15-04454-s001.zip]

Archive with 1 entries (1 files):
- polymers-2696798-supplementary.pdf
